# Supplementary material for: Instance of a Heteroplasmic Mitogenome in Alvinocaridid Shrimp Mirocaris fortunata (Martin & Christiansen 1995) Found at the Moytirra Deep‐Sea High‐Temperature Hydrothermal Vent Field
Source: Ecol Evol. 2026 Jul 1;16(7):e73956. doi: 10.1002/ece3.73956 (PMC13322785; doi:10.1002/ece3.73956)
Supplement: Supplementary file 1 — Table S1: Heteroplasmic site characteristics on Mirocaris fortunata mitogenome. [file ECE3-16-e73956-s001.xlsx]

## Sheet: Mirocaris_indica_mito_H-SNPs
Position of heteroplastic site	Bases at heteroplastic site	Depth of each alternative bases	Allelic frequency of each alternative bases (if above 0.1)	Depth	Linkage with next heteroplastic site	Symbol at heteroplastic site	Position in codon	Amino-acids	Region type	Region position start	Region position end	Strand	Product	Product description	Product predicted category	Number of bases since last heteroplastic site
176	T/G	29/28	0.48/0.46	61	no	K	3	A	CDS	63	1599	+	cox1	cytochrome c oxidase subunit 1	Complex IV (cytochrome c oxydase)	373
221	T/C	30/29	0.51/0.49	59	no	Y	3	Y	CDS	63	1599	+	cox1	cytochrome c oxidase subunit 1	Complex IV (cytochrome c oxydase)	45
303	T/C	31/28	0.53/0.47	59	NA	Y	1	L	CDS	63	1599	+	cox1	cytochrome c oxidase subunit 1	Complex IV (cytochrome c oxydase)	82
602	G/A	31/21	0.60/0.40	52	NA	R	3	M	CDS	63	1599	+	cox1	cytochrome c oxidase subunit 1	Complex IV (cytochrome c oxydase)	299
836	A/G	77/9	0.90/0.10	86	no	R	3	S	CDS	63	1599	+	cox1	cytochrome c oxidase subunit 1	Complex IV (cytochrome c oxydase)	234
891	C/T	57/19	0.72/0.24	79	no	Y	1	L	CDS	63	1599	+	cox1	cytochrome c oxidase subunit 1	Complex IV (cytochrome c oxydase)	55
959	T/C	44/38	0.54/0.46	82	no	Y	3	D	CDS	63	1599	+	cox1	cytochrome c oxidase subunit 1	Complex IV (cytochrome c oxydase)	68
974	T/C	70/10	0.88/0.13	80	no	Y	3	F	CDS	63	1599	+	cox1	cytochrome c oxidase subunit 1	Complex IV (cytochrome c oxydase)	15
1082	C/T	37/31	0.51/0.43	72	no	Y	3	A	CDS	63	1599	+	cox1	cytochrome c oxidase subunit 1	Complex IV (cytochrome c oxydase)	108
1184	C/T	32/30	0.52/0.48	62	no	Y	3	A	CDS	63	1599	+	cox1	cytochrome c oxidase subunit 1	Complex IV (cytochrome c oxydase)	102
1211	G/A	32/32	0.50/0.50	64	NA	R	3	G	CDS	63	1599	+	cox1	cytochrome c oxidase subunit 1	Complex IV (cytochrome c oxydase)	27
1400	T/C	35/32	0.52/0.48	67	NA	Y	3	Y	CDS	63	1599	+	cox1	cytochrome c oxidase subunit 1	Complex IV (cytochrome c oxydase)	189
1583	C/T	39/23	0.63/0.37	62	NA	Y	3	I	CDS	63	1599	+	cox1	cytochrome c oxidase subunit 1	Complex IV (cytochrome c oxydase)	183
1799	C/T	41/30	0.58/0.42	71	no	Y	3	S	CDS	1668	2378	+	cox2	cytochrome c oxidase subunit 2	Complex IV (cytochrome c oxydase)	216
1901	T/A/C	44/15/12	0.62/0.21/0.19	71	NA	H	3	L	CDS	1668	2378	+	cox2	cytochrome c oxidase subunit 2	Complex IV (cytochrome c oxydase)	102
2202	T/C	62/9	0.87/0.13	71	no	Y	1	L	CDS	1668	2378	+	cox2	cytochrome c oxidase subunit 2	Complex IV (cytochrome c oxydase)	301
2306	C/T	36/27	0.58/0.44	62	no	Y	3	S	CDS	1668	2378	+	cox2	cytochrome c oxidase subunit 2	Complex IV (cytochrome c oxydase)	104
2321	T/C	33/31	0.52/0.48	64	no	Y	3	S	CDS	1668	2378	+	cox2	cytochrome c oxidase subunit 2	Complex IV (cytochrome c oxydase)	15
2432	CTG/C	35/26	0.57/0.43	61	no	CTG			Non-coding region	2426	2443					111
2434	T/A/C/G	31/9/8/6	0.57/0.17/0.15/0.11	54	no	N			Non-coding region	2426	2443					2
2437	A/G	29/27	0.48/0.44	61	NA	R			Non-coding region	2426	2443					3
2694	C/T	46/11	0.78/0.19	59	no	Y	3	P	CDS	2664	3338	+	ATP6	ATP synthase F0 subunit 6	ATP synthase	257
2778	G/A	29/28	0.51/0.19	57	no	R	3	M	CDS	2664	3338	+	ATP6	ATP synthase F0 subunit 6	ATP synthase	84
2802	A/G	31/28	0.53/0.47	59	no	R	3	W	CDS	2664	3338	+	ATP6	ATP synthase F0 subunit 6	ATP synthase	24
2877	T/C	33/17	0.66/0.34	50	NA	Y	3	I	CDS	2664	3338	+	ATP6	ATP synthase F0 subunit 6	ATP synthase	75
3045	T/C	31/28	0.53/0.47	59	yes, C-C or T-T	Y	3	H	CDS	2664	3338	+	ATP6	ATP synthase F0 subunit 6	ATP synthase	168
3055	C/T	32/28	0.53/0.47	60	NA	Y	1	L	CDS	2664	3338	+	ATP6	ATP synthase F0 subunit 6	ATP synthase	10
3213	C/T	50/25	0.67/0.33	75	NA	Y	3	L	CDS	2664	3338	+	ATP6	ATP synthase F0 subunit 6	ATP synthase	158
3626	T/C	37/28	0.57/0.43	65	NA	Y	3	S	CDS	3338	4126	+	cox3	cytochrome c oxidase subunit 3	Complex IV (cytochrome c oxydase)	413
3950	T/C	44/30	0.59/.041	74	no	Y	3	H	CDS	3338	4126	+	cox3	cytochrome c oxidase subunit 3	Complex IV (cytochrome c oxydase)	324
4100	C/T	34/30	0.53/0.47	64	no	Y	3	I	CDS	3338	4126	+	cox3	cytochrome c oxidase subunit 3	Complex IV (cytochrome c oxydase)	150
4178	T/C	30/25	0.55/0.45	55	no	Y			tRNA	4129	4193	+	trnG(gga)	tRNA-Gly	Transfer RNAs	78
4257	A/T	40/24	0.63/0.38	64	no	W	3	S	CDS	4200	4547	+	ND3	NADH dehydrogenase subunit 3	Complex I (NADH dehydrogenase)	79
4341	G/A	60/9	0.82/0.12	73	no	R	3	R	CDS	4200	4547	+	ND3	NADH dehydrogenase subunit 3	Complex I (NADH dehydrogenase)	84
4354	T/C	57/12	0.83/0.17	69	no	Y	1	L	CDS	4200	4547	+	ND3	NADH dehydrogenase subunit 3	Complex I (NADH dehydrogenase)	13
4356	A/G	48/21	0.70/0.30	69	no	R	3	L	CDS	4200	4547	+	ND3	NADH dehydrogenase subunit 3	Complex I (NADH dehydrogenase)	2
4366	T/C	37/33	0.53/0.47	70	no	Y	1	L	CDS	4200	4547	+	ND3	NADH dehydrogenase subunit 3	Complex I (NADH dehydrogenase)	10
4383	C/T	46/26	0.64/0.36	72	NA	Y	3	F	CDS	4200	4547	+	ND3	NADH dehydrogenase subunit 3	Complex I (NADH dehydrogenase)	17
5008	A/G	44/40	0.52/0.48	84	NA	R	3	N	CDS	4947	6674	-	ND5	NADH dehydrogenase subunit 5	Complex I (NADH dehydrogenase)	625
5284	T/C	35/31	0.52/0.46	67	no	Y	3	L	CDS	4947	6674	-	ND5	NADH dehydrogenase subunit 5	Complex I (NADH dehydrogenase)	276
5359	G/A	40/32	0.56/0.44	72	yes, G-C or A-T	R	3	A	CDS	4947	6674	-	ND5	NADH dehydrogenase subunit 5	Complex I (NADH dehydrogenase)	75
5365	C/T	37/33	0.53/0.47	70	yes, C-G or T-A	Y	3	G	CDS	4947	6674	-	ND5	NADH dehydrogenase subunit 5	Complex I (NADH dehydrogenase)	6
5371	G/A	39/33	0.54/0.46	72	no	R	3	I	CDS	4947	6674	-	ND5	NADH dehydrogenase subunit 5	Complex I (NADH dehydrogenase)	6
5422	G/A	38/34	0.53/0.47	72	no	R	3	D	CDS	4947	6674	-	ND5	NADH dehydrogenase subunit 5	Complex I (NADH dehydrogenase)	51
5527	C/T	38/30	0.56/0.44	68	no	Y	3	W	CDS	4947	6674	-	ND5	NADH dehydrogenase subunit 5	Complex I (NADH dehydrogenase)	105
5596	T/C	43/42	0.51/0.49	85	NA	Y	3	A	CDS	4947	6674	-	ND5	NADH dehydrogenase subunit 5	Complex I (NADH dehydrogenase)	69
5785	T/C	46/25	0.65/0.35	71	no	Y	3	L	CDS	4947	6674	-	ND5	NADH dehydrogenase subunit 5	Complex I (NADH dehydrogenase)	189
5889	A/G	46/34	0.58/0.43	80	NA	R	1	L	CDS	4947	6674	-	ND5	NADH dehydrogenase subunit 5	Complex I (NADH dehydrogenase)	104
6175	G/A	53/37	0.58/0.41	91	no	R	3	G	CDS	4947	6674	-	ND5	NADH dehydrogenase subunit 5	Complex I (NADH dehydrogenase)	286
6180	G/A	50/41	0.56/0.46	91	yes, G-C or A-T	R	1	L	CDS	4947	6674	-	ND5	NADH dehydrogenase subunit 5	Complex I (NADH dehydrogenase)	5
6199	C/T	49/42	0.54/0.47	91	no	Y	3	S	CDS	4947	6674	-	ND5	NADH dehydrogenase subunit 5	Complex I (NADH dehydrogenase)	19
6238	T/A	46/36	0.56/0.44	82	NA	W	3	A	CDS	4947	6674	-	ND5	NADH dehydrogenase subunit 5	Complex I (NADH dehydrogenase)	39
6577	A/G	28/27	0.49/0.47	57	NA	R	3	N	CDS	4947	6674	-	ND5	NADH dehydrogenase subunit 5	Complex I (NADH dehydrogenase)	339
6867	C/T	47/11	0.81/0.19	58	no	Y	3	Q	CDS	6740	8077	-	ND4	NADH dehydrogenase subunit 4	Complex I (NADH dehydrogenase)	290
6891	G/A	32/29	0.52/0.48	61	NA	R	3	T	CDS	6740	8077	-	ND4	NADH dehydrogenase subunit 4	Complex I (NADH dehydrogenase)	24
7188	G/A	50/30	0.62/0.37	81	NA	R	3	G	CDS	6740	8077	-	ND4	NADH dehydrogenase subunit 4	Complex I (NADH dehydrogenase)	297
7434	A/G	53/21	0.71/0.28	75	no	R	3	A	CDS	6740	8077	-	ND4	NADH dehydrogenase subunit 4	Complex I (NADH dehydrogenase)	246
7446	C/T	42/35	0.55/0.45	77	NA	Y	3	E	CDS	6740	8077	-	ND4	NADH dehydrogenase subunit 4	Complex I (NADH dehydrogenase)	12
7689	G/A	37/22	0.63/0.37	59	no	R	3	Y	CDS	6740	8077	-	ND4	NADH dehydrogenase subunit 4	Complex I (NADH dehydrogenase)	243
7727	A/G	40/30	0.57/0.43	70	NA	R	1	L	CDS	6740	8077	-	ND4	NADH dehydrogenase subunit 4	Complex I (NADH dehydrogenase)	38
7971	A/G	41/40	0.51/0.49	81	NA	R	3	F	CDS	6740	8077	-	ND4	NADH dehydrogenase subunit 4	Complex I (NADH dehydrogenase)	244
8195	C/T	38/24	0.61/0.39	62	no	Y	3	S	CDS	8070	8370	-	ND4L	NADH dehydrogenase subunit 4L	Complex I (NADH dehydrogenase)	224
8294	T/C	37/33	0.52/0.46	71	NA	Y	3	G	CDS	8070	8370	-	ND4L	NADH dehydrogenase subunit 4L	Complex I (NADH dehydrogenase)	99
8591	T/C	67/12	0.79/0.14	85	no	Y	1	L	CDS	8509	9024	+	ND6	NADH dehydrogenase subunit 6	Complex I (NADH dehydrogenase)	297
8662	A/G	34/34	0.50/0.50	68	yes, A-C or G-T	R	3	S	CDS	8509	9024	+	ND6	NADH dehydrogenase subunit 6	Complex I (NADH dehydrogenase)	71
8696	C/T	39/33	0.54/0.46	72	no	Y	1	L	CDS	8509	9024	+	ND6	NADH dehydrogenase subunit 6	Complex I (NADH dehydrogenase)	34
8752	C/T	39/35	0.53/0.47	74	no	Y	3	S	CDS	8509	9024	+	ND6	NADH dehydrogenase subunit 6	Complex I (NADH dehydrogenase)	56
8818	T/C	35/30	0.54/0.46	65	NA	Y	3	P	CDS	8509	9024	+	ND6	NADH dehydrogenase subunit 6	Complex I (NADH dehydrogenase)	66
8986	C/T	46/34	0.58/0.43	80	NA	Y	3	I	CDS	8509	9024	+	ND6	NADH dehydrogenase subunit 6	Complex I (NADH dehydrogenase)	168
9273	C/T	41/40	0.51/0.49	81	NA	Y	3	H	CDS	9024	10160	+	CYTB	cytochrome b	Complex III (ubichinol cutochrome c reductase	287
9762	G/A	71/13	0.83/0.15	86	NA	R	3	G	CDS	9024	10160	+	CYTB	cytochrome b	Complex III (ubichinol cutochrome c reductase	489
9963	C/T	37/35	0.48/0.45	77	no	Y	3	R	CDS	9024	10160	+	CYTB	cytochrome b	Complex III (ubichinol cutochrome c reductase	201
9981	C/T	39/36	0.52/0.48	75	NA	Y	3	P	CDS	9024	10160	+	CYTB	cytochrome b	Complex III (ubichinol cutochrome c reductase	18
10471	T/C	46/36	0.56/0.44	82	NA	Y	3	S	CDS	10247	11186	-	ND1	NADH dehydrogenase subunit 1	Complex I (NADH dehydrogenase)	490
12043	C/T	31/27	0.53/0.47	58	no	Y			rRNA	11342	12398	-	rrnL	16S ribosomal RNA	Ribosomal RNAs	1572
12098	C/T	30/27	0.53/0.47	57	no	Y			rRNA	11342	12398	-	rrnL	16S ribosomal RNA	Ribosomal RNAs	55
12192	T/C	41/32	0.55/0.43	74	no	Y			rRNA	11342	12398	-	rrnL	16S ribosomal RNA	Ribosomal RNAs	94
12200	T/A	40/25	0.56/0.35	72	NA	W			rRNA	11342	12398	-	rrnL	16S ribosomal RNA	Ribosomal RNAs	8
12386	C/T	46/29	0.61/0.38	76	NA	Y			rRNA	11342	12398	-	rrnL	16S ribosomal RNA	Ribosomal RNAs	186
13515	T/C	18/17	0.51/0.49	35	no	Y			Non-coding region	13478	14555					1129
13518	C/T	26/8	0.76/0.24	34	NA	Y			Non-coding region	13478	14555					3
14345	C/T	21/17	0.54/0.44	39	yes, C-A or T-G	Y			Non-coding region	13478	14555					827
14348	A/G	21/17	0.54/0.44	39	yes, A-T or G-A	R			Non-coding region	13478	14555					3
14367	T/A	19/18	0.51/0.49	37	yes, T-G or A-T	W			Non-coding region	13478	14555					19
14417	G/T	19/17	0.53/0.47	36	yes, G-T or T-C	K			Non-coding region	13478	14555					50
14426	C/T	19/16	0.54/0.46	35	yes, C-C or T-T	Y			Non-coding region	13478	14555					9
14477	C/T	18/17	0.51/0.49	35	NA	Y			Non-coding region	13478	14555					51
14928	G/T	31/30	0.49/0.48	63	yes, G-C or T-T	K	3	S	CDS	14795	15790	+	ND2	NADH dehydrogenase subunit 2	Complex I (NADH dehydrogenase)	451
14970	C/T	42/25	0.63/0.37	67	no	Y	3	Y	CDS	14795	15790	+	ND2	NADH dehydrogenase subunit 2	Complex I (NADH dehydrogenase)	42
15072	C/T	36/31	0.50/0.43	72	yes, C-T or T-A	Y	3	L	CDS	14795	15790	+	ND2	NADH dehydrogenase subunit 2	Complex I (NADH dehydrogenase)	102
15087	T/A	38/36	0.51/0.49	74	NA	W	3	A	CDS	14795	15790	+	ND2	NADH dehydrogenase subunit 2	Complex I (NADH dehydrogenase)	15
15271	C/T	38/27	0.58/0.42	65	yes, C-T or T-C	Y	1	L	CDS	14795	15790	+	ND2	NADH dehydrogenase subunit 2	Complex I (NADH dehydrogenase)	184
15321	T/C	34/29	0.54/0.46	63	yes, T-G or C-A	Y	3	H	CDS	14795	15790	+	ND2	NADH dehydrogenase subunit 2	Complex I (NADH dehydrogenase)	50
15324	G/A	36/28	0.56/0.44	64	yes, G-T or A-C	R	3	M	CDS	14795	15790	+	ND2	NADH dehydrogenase subunit 2	Complex I (NADH dehydrogenase)	3
15345	C/T	36/32	0.53/0.47	68	yes, C-C or T-T	Y	3	I	CDS	14795	15790	+	ND2	NADH dehydrogenase subunit 2	Complex I (NADH dehydrogenase)	21
15387	T/C	32/29	0.52/0.48	61	no	Y	3	Y	CDS	14795	15790	+	ND2	NADH dehydrogenase subunit 2	Complex I (NADH dehydrogenase)	42
15528	C/T	44/24	0.65/0.35	68	yes, C-C or T-T	Y	3	P	CDS	14795	15790	+	ND2	NADH dehydrogenase subunit 2	Complex I (NADH dehydrogenase)	141
15549	C/T	39/28	0.58/0.42	67	yes, C-G or T-A	Y	3	P	CDS	14795	15790	+	ND2	NADH dehydrogenase subunit 2	Complex I (NADH dehydrogenase)	21
15555	G/A	40/30	0.57/0.43	70	yes, G-T or A-C	R	3	W	CDS	14795	15790	+	ND2	NADH dehydrogenase subunit 2	Complex I (NADH dehydrogenase)	6
15564	T/C	47/18	0.72/0.28	65	NA	Y	3	I	CDS	14795	15790	+	ND2	NADH dehydrogenase subunit 2	Complex I (NADH dehydrogenase)	9
15726	G/A	37/14	0.73/0.27	51	NA	R	3	S	CDS	14795	15790	+	ND2	NADH dehydrogenase subunit 2	Complex I (NADH dehydrogenase)	162
