# Supplementary material for: Instance of a Heteroplasmic Mitogenome in Alvinocaridid Shrimp Mirocaris fortunata (Martin & Christiansen 1995) Found at the Moytirra Deep‐Sea High‐Temperature Hydrothermal Vent Field
Source: Ecol Evol. 2026 Jul 1;16(7):e73956. doi: 10.1002/ece3.73956 (PMC13322785; doi:10.1002/ece3.73956)
Supplement: Supplementary file 2 — Table S2: Metagenomic composition of Mirocaris fortunata tail tissue sample. [file ECE3-16-e73956-s002.xlsx]

## Sheet: Feuil1
Phylum	Family	Genus species	Occurrences	% of reads	% of assigned reads
Dark matter			47685985	97.9186
Others (low confidence)			572667	1.17592
Others (high confidence)			63644	0.130687	14.4333
Arthropoda	Alvinocarididae	Alvinocaridinides spp.	3513	0.00721361	0.796685
Arthropoda	Alvinocarididae	Alvinocaris spp.	7321	0.015033	1.66027
Arthropoda	Alvinocarididae	Chorocaris spp.	13385	0.0274848	3.03548
Arthropoda	Alvinocarididae	Mirocaris spp.	24281	0.0498587	5.5065
Arthropoda	Alvinocarididae	Rimicaris spp.	120221	0.246862	27.264
Arthropoda	Acanthephyridae	Acanthephyra spp.	9112	0.0187106	2.06644
Arthropoda	Cymothoidae	Ceratothoa spp.	17797	0.0365444	4.03604
Arthropoda	Crangonidae	Crangon spp.	4451	0.0091397	1.00941
Arthropoda	Acanthephyridae	Ephyrina spp.	1504	0.00308832	0.34108
Arthropoda	Nephropidae	Homarus americanus	4147	0.00851547	0.940465
Arthropoda	Penaeidae	Penaeus spp.	3975	0.00816228	0.901459
Chordata	Polyclinidae	Aplidium turbinatum	1714	0.00351954	0.388704
Chordata	Stomiidae	Borostomias antarcticus	2267	0.00465507	0.514115
Chordata	Myctophidae	Electrona antarctica	18247	0.0374685	4.13809
Chordata	Serranidae	Epinephelus spp.	6268	0.0128707	1.42147
Chordata	Myxinidae	Eptatretus burgeri	2240	0.00459963	0.507992
Chordata	Myctophidae	Gymnoscopelus spp.	1669	0.00342713	0.378499
Chordata	Myctophidae	Lampanyctus achirus	1031	0.00211706	0.233812
Mollusca	Modiolidae	Bathymodiolus spp.	1531	0.00314376	0.347203
Mollusca	Eledonidae	Eledone cirrhosa	3888	0.00798364	0.881729
Mollusca	Sepiidae	Sepia lycidas	1077	0.00221152	0.244244
Mollusca	Sepiolidae	Sepiola atlantica	2865	0.005883	0.649731
Mollusca	Thysanoteuthidae	Thysanoteuthis rhombus	6445	0.0132342	1.46161
Annelida	Lumbricidae	Aporrectodea icterica	1245	0.00255649	0.282344
Annelida	Siboglinidae	Escarpia spicata	2233	0.00458525	0.506404
Annelida	Siboglinidae	Lamellibrachia columna	2148	0.00441071	0.487128
Arthropoda	Glossosomatidae	Agapetus fuscipes	2353	0.00483166	0.533618
Arthropoda	Caligidae	Caligus rogercresseyi	17462	0.0358566	3.96007
Arthropoda	Parastacidae	Cherax spp.	4193	0.00860993	0.950897
Arthropoda	Chydoridae	Chydorus sphaericus	1678	0.00344561	0.38054
Arthropoda	Varunidae	Eriocheir spp.	1508	0.00309653	0.341987
Arthropoda	Palaemonidae	Macrobrachium nipponense	39631	0.0813785	8.9876
Bacteria	Helicobacteraceae	Helicobacter pylori	2027	0.00416225	0.459687
Chordata	Cyprinidae	Abramis brama	1754	0.00360167	0.397776
Chordata	Cyprinidae	Cyprinus carpio	35281	0.0724462	8.0011
Chordata	Danionidae	Danio spp.	3458	0.00710067	0.784212
Chordata	Didemnidae	Diplosoma virens	1507	0.00309448	0.341761
Plantae	Aristolochiaceae	Asarum spp.	1881	0.00386245	0.426577
Red: species identified as contaminants per incongruence with their geographic distribution and/or ecologic niche (contamination on board the scientific cruise or within the laboratory)
